# Supplementary material for: miR-615 facilitates porcine epidemic diarrhea virus replication by targeting IRAK1 to inhibit type III interferon expression
Source: Front Microbiol. 2022 Dec 1;13:1071394. doi: 10.3389/fmicb.2022.1071394 (PMC9832332; doi:10.3389/fmicb.2022.1071394)
Supplement: Supplementary file 2 [file Table_2.XLS]

sRNA	CV777_readcount	MOCK_readcount	log2FoldChange	pval	padj
ssc-let-7a	7654.740845	5690.668381	0.42421	9.36E-05	0.00028359
ssc-let-7c	15641.77443	23118.37722	-0.5591	2.04E-07	8.55E-07
ssc-let-7d-5p	1595.009389	1332.389946	0.25802	0.0011223	0.0028395
ssc-let-7g	70455.92474	85365.85822	-0.27484	0.0085082	0.018623
ssc-miR-1	32091.58389	954255.3862	-4.7981	2.73E-181	2.69E-179
ssc-miR-101	26024.73818	14721.52744	0.81052	9.67E-09	4.43E-08
ssc-miR-103	6622.730911	5602.252017	0.23963	0.01566	0.032473
ssc-miR-10a-5p	36461.68294	41767.72311	-0.19528	0.0067853	0.015247
ssc-miR-10b	310.0639746	539.3010646	-0.79108	8.46E-14	5.95E-13
ssc-miR-128	1272.682886	1820.221794	-0.51262	8.21E-07	3.17E-06
ssc-miR-129a-3p	4.908095219	0.639659311	1.5041	0.011986	0.025666
ssc-miR-129a-5p	623.57464	174.4013717	1.816	6.40E-44	1.15E-42
ssc-miR-1306-3p	28.71352308	67.6888409	-1.1331	0.00063528	0.0017144
ssc-miR-1306-5p	17.06979042	30.70092632	-0.77539	0.019876	0.038387
ssc-miR-130a	573.8369217	401.1786018	0.51296	4.91E-07	1.93E-06
ssc-miR-132	2992.335287	2352.694193	0.34231	0.015176	0.031805
ssc-miR-133a-3p	2016.466654	11304.99489	-2.4736	1.08E-171	7.11E-170
ssc-miR-133a-5p	8.763533861	291.0919233	-4.7219	2.10E-59	4.59E-58
ssc-miR-133b	2752.739626	6615.38307	-1.2583	1.77E-47	3.48E-46
ssc-miR-139-3p	84.53132892	40.22684227	1.0265	1.26E-05	4.45E-05
ssc-miR-139-5p	10814.16622	6051.74783	0.82755	2.85E-10	1.40E-09
ssc-miR-142-5p	8.236422078	1.857505382	1.3604	0.017953	0.036088
ssc-miR-145-5p	58.5779673	82.09091252	-0.47107	0.016626	0.033903
ssc-miR-146a-5p	23768.18506	1407.428479	4.0336	6.25E-227	1.23E-224
ssc-miR-148a-3p	925.7877646	182.0472353	2.2649	3.01E-24	3.30E-23
ssc-miR-148b-3p	5525.135307	3062.173926	0.81159	0.001412	0.0034771
ssc-miR-149	1.407036229	11.0050158	-2.0212	0.00020808	0.00060282
ssc-miR-151-5p	547.9645295	423.7870557	0.36379	0.018926	0.036916
ssc-miR-152	1323.071715	839.4694922	0.65004	3.03E-08	1.36E-07
ssc-miR-15a	85.84687482	49.31424502	0.77975	5.91E-05	0.00018944
ssc-miR-15b	455.6173909	353.5812215	0.35866	0.018693	0.036825
ssc-miR-17-3p	34.82140916	13.52677134	1.2086	0.0016717	0.0040658
ssc-miR-17-5p	5698.5378	3584.223233	0.66691	1.95E-26	2.55E-25
ssc-miR-1839-5p	930.1830273	1636.020957	-0.80432	1.54E-09	7.23E-09
ssc-miR-184	2188.772315	5852.884886	-1.3876	4.72E-15	3.88E-14
ssc-miR-18a	325.2133315	135.5050439	1.233	6.07E-12	3.63E-11
ssc-miR-190b	10.72014574	44.6474225	-1.845	2.53E-07	1.04E-06
ssc-miR-191	4152.204967	6215.657443	-0.57893	5.27E-11	2.81E-10
ssc-miR-192	4754.910106	2694.486978	0.81231	2.16E-13	1.47E-12
ssc-miR-194a	1036.225962	701.8179981	0.56049	8.33E-12	4.69E-11
ssc-miR-195	173.5896763	133.4658598	0.37265	0.0090803	0.019657
ssc-miR-196b-5p	3883.855318	4629.660694	-0.25222	0.0019377	0.0045992
ssc-miR-199a-3p	1090.622794	728.5853487	0.57355	2.98E-05	0.0001029
ssc-miR-199b-3p	1090.290187	728.5853487	0.57311	3.03E-05	0.00010303
ssc-miR-19a	206.1764197	122.4659583	0.72401	0.00079444	0.0021149
ssc-miR-19b	1171.682925	671.239674	0.79974	4.25E-17	3.81E-16
ssc-miR-206	115075.5511	714622.1266	-2.6024	6.10E-86	2.00E-84
ssc-miR-20a	10120.85184	4502.766003	1.1578	2.27E-24	2.63E-23
ssc-miR-21	1932279.234	1342822.544	0.52237	1.05E-09	5.06E-09
ssc-miR-215	711.5388585	555.72834	0.35394	0.00094428	0.0024477
ssc-miR-218-5p	465.811924	1341.958784	-1.5052	4.61E-27	6.49E-26
ssc-miR-221-5p	2637.992009	2220.758339	0.24759	0.00045895	0.0012734
ssc-miR-222	3686.172831	4145.323981	-0.16909	0.0022776	0.0052786
ssc-miR-24-3p	5808.878979	7577.897821	-0.37685	0.016693	0.033903
ssc-miR-27a	2111.661417	1557.753053	0.43262	0.0021081	0.0049439
ssc-miR-28-3p	2109.744738	2697.829338	-0.35259	0.00019669	0.00057832
ssc-miR-29a	21418.88454	17120.58218	0.32151	0.00014827	0.00044257
ssc-miR-29b	6932.711027	2773.990545	1.3039	2.91E-21	2.86E-20
ssc-miR-29c	71.68119712	39.39491206	0.82504	0.00083445	0.0021918
ssc-miR-30a-3p	1599.995622	3503.639635	-1.1118	6.19E-13	3.93E-12
ssc-miR-30b-5p	2002.928061	1540.248545	0.37719	6.20E-06	2.22E-05
ssc-miR-30c-3p	584.3621053	1431.846518	-1.2824	1.23E-33	1.87E-32
ssc-miR-30e-3p	1315.026798	2088.327636	-0.6581	1.82E-06	6.89E-06
ssc-miR-30e-5p	8545.367217	4751.963373	0.8378	6.87E-12	3.98E-11
ssc-miR-31	2166.272547	1048.473601	1.0391	8.89E-26	1.09E-24
ssc-miR-32	37.68725147	12.86252118	1.4364	4.82E-06	1.76E-05
ssc-miR-320	4267.466089	3246.42145	0.39067	0.0011243	0.0028395
ssc-miR-328	257.9360577	439.1381087	-0.7561	2.64E-07	1.06E-06
ssc-miR-331-3p	72.19342729	115.7165816	-0.6623	0.001377	0.0034338
ssc-miR-331-5p	26.24334789	48.95735762	-0.83371	0.0073558	0.016282
ssc-miR-340	4961.415576	2717.508796	0.86077	9.01E-15	6.83E-14
ssc-miR-34c	87256.81118	54796.63923	0.66697	2.42E-12	1.49E-11
ssc-miR-362	926.2219464	2932.146331	-1.6509	1.00E-61	2.47E-60
ssc-miR-365-5p	175.2788336	270.6525511	-0.6188	3.61E-06	1.34E-05
ssc-miR-374b-5p	1120.948166	585.2022089	0.92742	6.28E-15	4.95E-14
ssc-miR-378	39478.7107	52081.53806	-0.39604	0.00057202	0.0015651
ssc-miR-425-3p	82.05837053	156.8197644	-0.90333	3.09E-05	0.00010315
ssc-miR-425-5p	28155.53003	76976.559	-1.4191	9.38E-16	8.03E-15
ssc-miR-450a	2625.935914	4298.885605	-0.70676	2.40E-13	1.58E-12
ssc-miR-450c-5p	1661.546614	2771.365312	-0.73178	9.17E-11	4.63E-10
ssc-miR-451	33.31449234	11.33560452	1.3814	0.00026563	0.00075608
ssc-miR-455-5p	18072.35056	12732.30025	0.50334	2.75E-11	1.51E-10
ssc-miR-486	308.2061931	5089.550209	-3.9644	1.44E-121	5.69E-120
ssc-miR-497	94.38683163	43.22979521	1.0676	5.96E-05	0.00018944
ssc-miR-499-5p	2.09402276	21.01519271	-2.557	1.57E-07	6.72E-07
ssc-miR-532-3p	258.3683708	828.4324187	-1.6491	2.94E-23	3.05E-22
ssc-miR-532-5p	32371.89809	104761.7105	-1.689	5.79E-139	2.85E-137
ssc-miR-542-3p	2987.773424	8070.417845	-1.4272	9.67E-71	2.72E-69
ssc-miR-542-5p	60.35148159	121.1910979	-0.89231	0.018535	0.036825
ssc-miR-615	398.5308847	574.2306272	-0.51326	0.0068109	0.015247
ssc-miR-652	82.91930541	153.2198272	-0.8551	3.63E-05	0.00011905
ssc-miR-671-3p	33.55629997	53.45376117	-0.6406	0.015061	0.031805
ssc-miR-7	228024.5373	308352.9678	-0.43115	0.00026866	0.00075608
ssc-miR-708-3p	5874.745251	3043.160782	0.93929	1.24E-14	9.04E-14
ssc-miR-708-5p	531.2587638	119.2150827	2.1097	5.97E-35	9.80E-34
ssc-miR-744	539.4957705	663.9226729	-0.297	0.0032953	0.0075486
ssc-miR-9	204.5164703	47.28805594	1.7565	9.19E-05	0.00028274
ssc-miR-9-1	204.5164703	47.28805594	1.7565	9.19E-05	0.00028274
ssc-miR-92a	14577.76885	9734.729762	0.57926	8.20E-11	4.25E-10
ssc-miR-96-5p	79403.60325	59569.36941	0.40964	0.0018603	0.0044694
ssc-miR-99a	5055.719701	9596.825974	-0.91726	1.57E-17	1.48E-16
ssc-miR-99b	8312.57841	11830.91762	-0.50596	1.38E-07	6.03E-07
