# Supplementary material for: miR-615 facilitates porcine epidemic diarrhea virus replication by targeting IRAK1 to inhibit type III interferon expression
Source: Front Microbiol. 2022 Dec 1;13:1071394. doi: 10.3389/fmicb.2022.1071394 (PMC9832332; doi:10.3389/fmicb.2022.1071394)
Supplement: Supplementary file 3 [file Table_3.XLS]

sRNA	NW-17_readcount	MOCK_readcount	log2FoldChange	pval	padj
ssc-miR-99a	4817.969266	10537.17349	-1.1203	3.84E-41	7.07E-39
ssc-miR-1	322852.1798	1047264.497	-1.6629	7.33E-34	6.75E-32
ssc-miR-133a-3p	5262.416473	12413.90665	-1.2232	6.74E-31	4.14E-29
ssc-miR-34c	121345.0997	60155.1632	1.0039	3.43E-30	1.58E-28
ssc-miR-148a-3p	1021.358066	200.0280132	2.2349	6.93E-26	2.55E-24
ssc-miR-29b	8059.027064	3045.52544	1.374	9.40E-23	2.88E-21
ssc-miR-20a	10620.99635	4938.182993	1.0898	1.85E-22	4.86E-21
ssc-miR-206	229832.0748	785276.5971	-1.7109	5.18E-22	1.19E-20
ssc-miR-17-5p	5747.495959	3933.421592	0.54514	2.17E-19	4.43E-18
ssc-miR-18a	361.6847569	148.6761957	1.2499	4.75E-17	8.74E-16
ssc-miR-320	6334.529668	3565.221617	0.82071	1.03E-16	1.72E-15
ssc-miR-532-5p	66199.8046	115027.3271	-0.78851	2.64E-15	4.05E-14
ssc-miR-340	6203.470585	2981.369959	1.0367	4.52E-15	6.40E-14
ssc-miR-128	1312.380727	1998.384238	-0.60284	8.48E-15	1.01E-13
ssc-miR-328	217.4143867	481.8818929	-1.1217	8.77E-15	1.01E-13
ssc-miR-486	2033.373659	5587.555906	-1.4055	8.60E-15	1.01E-13
ssc-miR-218-5p	681.428734	1474.490791	-1.0873	4.53E-14	4.90E-13
ssc-miR-708-5p	294.3232245	130.7125982	1.1354	1.61E-12	1.65E-11
ssc-miR-133a-5p	117.1750767	319.3683452	-1.3853	1.19E-11	1.15E-10
ssc-miR-184	2668.258088	6433.219132	-1.2235	1.27E-11	1.16E-10
ssc-miR-450c-5p	2093.789966	3042.146857	-0.5355	3.42E-11	3.00E-10
ssc-miR-146a-5p	4175.783705	1546.467967	1.3629	7.54E-11	6.31E-10
ssc-miR-30c-3p	889.7596504	1572.823359	-0.80672	1.23E-10	9.81E-10
ssc-miR-26a	55904.46805	75640.26679	-0.43397	2.32E-10	1.78E-09
ssc-miR-30b-5p	2233.483332	1690.505396	0.3994	2.94E-10	2.16E-09
ssc-miR-425-5p	30295.23153	84619.79515	-1.3963	6.35E-10	4.49E-09
ssc-miR-30e-5p	7852.053399	5215.248435	0.58444	8.99E-10	6.13E-09
ssc-miR-374b-5p	1308.425266	641.8521929	0.99349	5.81E-09	3.82E-08
ssc-miR-19b	1239.433829	737.1399425	0.73623	7.68E-09	4.87E-08
ssc-miR-1839-5p	1042.123937	1797.417656	-0.77036	1.19E-08	7.28E-08
ssc-let-7g	60707.58393	93779.43444	-0.61846	6.90E-08	4.09E-07
ssc-miR-499-5p	2.472231004	23.07388878	-2.2481	1.57E-07	9.05E-07
ssc-miR-29a	25917.17252	18787.05159	0.46019	2.01E-07	1.12E-06
ssc-miR-191	4820.781292	6825.286442	-0.49667	2.38E-07	1.29E-06
ssc-miR-129a-5p	321.3324448	191.3105721	0.73022	3.96E-07	2.08E-06
ssc-miR-192	4161.350169	2956.558476	0.48805	4.22E-07	2.15E-06
ssc-miR-30a-3p	2127.495335	3850.469764	-0.82967	5.86E-07	2.91E-06
ssc-miR-190b	13.04994	49.04627364	-1.6575	7.26E-07	3.51E-06
ssc-let-7f	87006.18442	135987.291	-0.63235	1.26E-06	5.79E-06
ssc-miR-148b-3p	8649.950851	3355.147833	1.2594	1.25E-06	5.79E-06
ssc-miR-103	8780.69411	6146.144157	0.50797	2.92E-06	1.30E-05
ssc-miR-30c-5p	7047.754951	8505.666975	-0.27006	2.98E-06	1.30E-05
ssc-miR-15a	106.8672389	54.13458937	0.93596	3.38E-06	1.44E-05
ssc-miR-31	1612.674218	1150.08311	0.48098	3.44E-06	1.44E-05
ssc-miR-29c	97.69451144	43.19465149	1.0992	6.02E-06	2.46E-05
ssc-miR-450a	3632.102775	4718.230018	-0.37506	7.58E-06	3.03E-05
ssc-miR-101	27463.45211	16176.04457	0.73922	1.46E-05	5.62E-05
ssc-miR-92a	13887.07838	10682.28899	0.37536	1.46E-05	5.62E-05
ssc-miR-7	183564.5683	338723.4336	-0.84484	2.14E-05	8.02E-05
ssc-miR-143-3p	747.7010356	1176.186529	-0.63675	2.35E-05	8.65E-05
ssc-miR-99b	9388.887795	12990.6208	-0.46211	2.89E-05	0.00010423
ssc-miR-30e-3p	1459.736868	2294.58484	-0.63548	3.07E-05	0.00010859
ssc-miR-542-5p	39.42396843	133.3748437	-1.4524	6.48E-05	0.00022486
ssc-miR-181d-5p	557.9802788	415.721596	0.41739	8.90E-05	0.00030335
ssc-miR-17-3p	40.41560313	14.8487127	1.2581	0.0001118	0.00037404
ssc-miR-199a-3p	1207.713016	798.9255331	0.58045	0.00012047	0.00038381
ssc-miR-199b-3p	1207.713016	798.9255331	0.58045	0.00012047	0.00038381
ssc-miR-423-3p	1910.501785	2397.920094	-0.32517	0.00012098	0.00038381
ssc-miR-194a	1078.323413	770.5715084	0.47746	0.00012892	0.00040205
ssc-miR-130a	576.2656651	440.4726252	0.38323	0.00015147	0.00046449
ssc-let-7c	19175.62472	25394.65374	-0.40026	0.00016574	0.00049992
ssc-miR-10b	425.4273173	592.2557255	-0.46829	0.00020302	0.00060251
ssc-miR-365-3p	991.550195	672.7211035	0.5445	0.00026821	0.00078333
ssc-miR-744	519.5481492	728.943678	-0.47747	0.00028514	0.00081977
ssc-miR-24-3p	5464.287596	8326.428812	-0.58901	0.0003983	0.0011275
ssc-miR-331-5p	20.24555024	53.8126458	-1.1919	0.00043207	0.0012046
ssc-miR-574	54.5636614	94.37556247	-0.74871	0.00044817	0.0012308
ssc-miR-23a	11080.2227	7738.932244	0.50549	0.00058471	0.0015822
ssc-let-7i	1874171.325	2558992.756	-0.44099	0.0007325	0.0019533
ssc-miR-1306-3p	29.7517325	74.43693247	-1.1207	0.0010258	0.0026584
ssc-miR-615	400.5954282	631.2319266	-0.62887	0.001017	0.0026584
ssc-miR-15b	568.6537878	387.5964242	0.53584	0.0010884	0.0027814
ssc-miR-149	1.731200405	12.08145216	-1.5568	0.001126	0.0028381
ssc-miR-24-1-5p	542.0014974	943.4245913	-0.74988	0.0011564	0.0028754
ssc-miR-497	91.19462953	47.42481757	0.86326	0.001269	0.0031132
ssc-miR-196b-5p	4449.613197	5082.435316	-0.19125	0.0013674	0.0033105
ssc-let-7d-5p	1676.138538	1462.351155	0.19545	0.0014503	0.0034656
ssc-miR-32	36.32278626	14.11966734	1.135	0.0017314	0.0040844
ssc-miR-145-5p	49.28521715	90.14110621	-0.80014	0.0038403	0.0089445
ssc-miR-21	1857247.56	1474588.474	0.32817	0.0039892	0.0091751
ssc-miR-362	2579.789122	3216.797175	-0.31483	0.0040447	0.0091879
ssc-miR-151-5p	633.5356876	464.7513594	0.43483	0.0047075	0.010563
ssc-miR-133b	5799.276805	7264.322059	-0.32027	0.0057313	0.012706
ssc-miR-505	127.7501485	179.9447097	-0.47562	0.0058622	0.012841
ssc-miR-139-5p	4891.262147	6646.523418	-0.43009	0.0067201	0.014547
ssc-miR-125b	164.0137458	215.3866511	-0.38625	0.0083252	0.017812
ssc-miR-542-3p	6942.458163	8861.187025	-0.3449	0.010847	0.022942
ssc-miR-183	89050.50963	98787.73228	-0.14914	0.01212	0.025342
novel_270	34.86424051	56.11549099	-0.62926	0.016272	0.033642
ssc-miR-425-3p	135.6341337	172.0988235	-0.33632	0.017366	0.035115
ssc-miR-671-5p	212.7269158	144.8927873	0.52022	0.017278	0.035115
ssc-miR-190a	804.6190277	621.9525382	0.36251	0.019423	0.038139
ssc-miR-195	195.2241704	146.4826432	0.40378	0.0193	0.038139
ssc-miR-27a	2294.263751	1708.727374	0.41069	0.019484	0.038139
ssc-miR-107	379.0851304	260.1229676	0.51144	0.020709	0.04011
ssc-miR-365-5p	217.617627	297.0894058	-0.4273	0.023622	0.045275
novel_219	414.9540014	250.7936736	0.6528	0.026254	0.049802
