# Supplementary material for: miR-615 facilitates porcine epidemic diarrhea virus replication by targeting IRAK1 to inhibit type III interferon expression
Source: Front Microbiol. 2022 Dec 1;13:1071394. doi: 10.3389/fmicb.2022.1071394 (PMC9832332; doi:10.3389/fmicb.2022.1071394)
Supplement: Supplementary file 4 [file Table_4.XLS]

## Sheet: Sheet1
miRNAs	CV777_1.readcount	CV777_2.readcount	CV777_3.readcount	NW17_1.readcount	NW17_2.readcount	NW17_3.readcount	MOCK1.readcount	MOCK2.readcount	MOCK3.readcount
ssc-let-7c	14712	15783	14265	17406	19256	24064	25956	25012	22548
ssc-let-7d-5p	1473	1572	1517	1586	1721	1974	1426	1330	1493
ssc-let-7g	68741	65439	67580	56933	59269	75841	95108	94056	82133
ssc-miR-1	33263	34959	23852	284087	299766	446199	898334	1039271	1097969
ssc-miR-101	26882	21545	26191	21050	29632	37042	16942	16282	13550
ssc-miR-103	6388	6041	6530	7804	9704	10170	6334	4983	6607
ssc-miR-10b	318	281	290	424	387	533	577	586	552
ssc-miR-128	1139	1186	1312	1217	1384	1534	1945	1903	1948
ssc-miR-130a	613	509	525	550	568	701	471	390	419
ssc-miR-133a-3p	2026	1759	1993	4635	5863	6093	13137	11316	11585
ssc-miR-133b	2824	2403	2665	5137	6584	6529	7716	6604	6770
ssc-miR-139-5p	11116	10647	9250	4987	4205	6276	5906	7094	6198
ssc-miR-146a-5p	24436	22444	21277	3710	3293	6427	1533	1622	1311
ssc-miR-148b-3p	5142	5012	5649	8462	9847	8666	3832	1851	4199
ssc-miR-151-5p	474	552	539	551	728	716	402	413	538
ssc-miR-15b	448	427	430	482	631	686	363	301	469
ssc-miR-17-5p	5422	5542	5346	5369	5562	7267	3855	3508	4074
ssc-miR-184	2060	2301	1903	2355	2561	3578	6159	7202	5167
ssc-miR-191	4144	3825	3928	4597	4797	5815	7481	6011	6341
ssc-miR-192	4701	3963	4954	3621	4626	4888	2956	2532	3120
ssc-miR-194a	1078	918	976	881	1213	1324	751	741	742
ssc-miR-196b-5p	3881	3344	3902	4230	4566	5218	4990	4756	5004
ssc-miR-199a-3p	1073	1045	1006	1082	1351	1368	817	600	919
ssc-miR-199b-3p	1072	1045	1006	1082	1351	1368	817	600	919
ssc-miR-19b	1225	1046	1090	1278	1250	1350	708	736	690
ssc-miR-206	115461	111698	102639	174962	249277	309991	789823	822363	655433
ssc-miR-20a	10229	9498	9282	9946	10899	12651	4960	3873	5588
ssc-miR-21	1948417	1673863	1914928	1624752	1750385	2547982	1509020	1390764	1376648
ssc-miR-218-5p	486	397	453	596	688	880	1508	1505	1249
ssc-miR-24-3p	5393	5014	6205	4347	5937	7114	7992	8926	7111
ssc-miR-27a	2011	1736	2295	1663	2763	2873	1653	1435	1892
ssc-miR-29a	21579	18818	20982	24247	27835	29411	19448	15742	19533
ssc-miR-29b	7939	5832	6164	7335	7284	11060	3445	2527	2894
ssc-miR-30a-3p	1555	1429	1597	1812	2311	2615	3745	4189	3169
ssc-miR-30b-5p	2148	1884	1718	2115	2286	2637	1727	1479	1711
ssc-miR-30c-3p	593	531	551	798	852	1179	1603	1552	1398
ssc-miR-30e-3p	1344	1186	1240	1259	1553	1813	2184	2471	1966
ssc-miR-30e-5p	9644	7378	7541	7229	7982	9605	5678	4251	5269
ssc-miR-31	2074	2089	2038	1586	1631	1851	1142	942	1270
ssc-miR-320	3988	4504	3719	6108	6226	7646	3396	3592	3330
ssc-miR-340	4739	4571	4890	5947	6855	6622	3159	2354	3187
ssc-miR-34c	91191	73201	85874	105015	129707	149515	63620	52662	58621
ssc-miR-362	997	829	833	2665	2519	2903	3237	2667	3472
ssc-miR-374b-5p	1036	1079	1091	1298	1504	1270	639	516	718
ssc-miR-425-5p	28594	26078	26037	29591	23519	43595	79367	97450	66601
ssc-miR-450a	2393	2385	2729	3504	3880	4009	4677	4236	4801
ssc-miR-450c-5p	1489	1482	1777	1908	2288	2395	3016	2790	3029
ssc-miR-486	298	224	360	1704	2636	2022	5707	5090	5430
ssc-miR-532-5p	32590	29436	30745	56747	66513	87382	121522	103612	108954
ssc-miR-542-3p	2895	2708	2951	5437	7886	8738	8515	8636	8528
ssc-miR-615	358	372	409	369	432	460	620	703	495
ssc-miR-7	229296	226003	198269	174968	139619	273252	323000	353015	302808
ssc-miR-744	545	456	545	411	569	674	730	683	702
ssc-miR-92a	13944	13863	13920	13342	13859	16573	11300	8763	11069
ssc-miR-99a	4595	4537	5320	4195	5028	6050	10377	10075	10101
ssc-miR-99b	7956	7262	8572	7712	9843	12338	13452	11966	12287
