# Supplementary material for: miR-615 facilitates porcine epidemic diarrhea virus replication by targeting IRAK1 to inhibit type III interferon expression
Source: Front Microbiol. 2022 Dec 1;13:1071394. doi: 10.3389/fmicb.2022.1071394 (PMC9832332; doi:10.3389/fmicb.2022.1071394)
Supplement: Supplementary file 5 [file Table_5.XLSX]

## Sheet: Sheet1
	miR-708			miR--30e-5p			miR-148a-3p			miR-129a-5p			miR-486			miR-532-5p			miR-615			miR-542-3p			miR-133a-5p			miR-206
deep sequence	5.64	5.76	3.76	2.04	1.74	2.24	8.41	4.46	5.03	4.29	4.41	3.36	-15.93	-16.88	-12.94	-3.1	-2.62	-3.04	-1.63	-1.07	-1.2	-2.45	-2.37	-2.48	-40.65	-28.34	-24.85	-5.69	-5.47	-5.48
RT-qPCR	6.54	6.02	5.95	2.77	3.014	3.09	5.69	5.5	5.66	8.67	5.58	7.31	-5.99	-6.34	-6.2	-4.04	-3.47	-3.954	-2.019	-2.31	-2.47	-2.24	-2.37	-2.37	-28.64	-25.99	-26.54	-2.5	-2.45	-3.02
