# Supplementary material for: miR-615 facilitates porcine epidemic diarrhea virus replication by targeting IRAK1 to inhibit type III interferon expression
Source: Front Microbiol. 2022 Dec 1;13:1071394. doi: 10.3389/fmicb.2022.1071394 (PMC9832332; doi:10.3389/fmicb.2022.1071394)
Supplement: Supplementary file 6 [file Table_6.XLS]

pathway_term	rich_factor	qvalue	gene_number
Axon guidance	0.151260504	0.841893321	18
NF-kappa B signaling pathway	0.144444444	0.987036076	13
Notch signaling pathway	0.181818182	0.987036076	8
Cytokine-cytokine receptor interaction	0.112107623	0.987036076	25
GnRH signaling pathway	0.139534884	0.987036076	12
Phosphatidylinositol signaling system	0.139240506	0.987036076	11
Ovarian steroidogenesis	0.156862745	0.987036076	8
TNF signaling pathway	0.119266055	0.987036076	13
Inositol phosphate metabolism	0.140350877	0.987036076	8
Apoptosis	0.120879121	0.987036076	11
MAPK signaling pathway	0.096385542	0.987036076	24
Vitamin digestion and absorption	0.181818182	0.987036076	4
ErbB signaling pathway	0.117647059	0.987036076	10
Focal adhesion	0.097938144	0.987036076	19
Calcium signaling pathway	0.098901099	0.987036076	18
Toll-like receptor signaling pathway	0.108910891	0.987036076	11
Oxytocin signaling pathway	0.099378882	0.987036076	16
Cocaine addiction	0.130434783	0.987036076	6
Primary immunodeficiency	0.135135135	0.987036076	5
Long-term depression	0.118644068	0.987036076	7
