# Supplementary material for: miR-615 facilitates porcine epidemic diarrhea virus replication by targeting IRAK1 to inhibit type III interferon expression
Source: Front Microbiol. 2022 Dec 1;13:1071394. doi: 10.3389/fmicb.2022.1071394 (PMC9832332; doi:10.3389/fmicb.2022.1071394)
Supplement: Supplementary file 7 [file Table_7.XLS]

pathway_term	rich_factor	qvalue	gene_number
NF-kappa B signaling pathway	0.177777777777778	0.581174321005	16
Osteoclast differentiation	0.150375939849624	0.581174321005	20
MAPK signaling pathway	0.1285140562249	0.581174321005	32
Axon guidance	0.151260504201681	0.581174321005	18
Inflammatory bowel disease (IBD)	0.17741935483871	0.581174321005	11
Malaria	0.185185185185185	0.581174321005	10
T cell receptor signaling pathway	0.149532710280374	0.581174321005	16
TNF signaling pathway	0.146788990825688	0.581174321005	16
Pertussis	0.164383561643836	0.581174321005	12
Toll-like receptor signaling pathway	0.148514851485149	0.581174321005	15
Phosphatidylinositol signaling system	0.151898734177215	0.786693891547	12
Apoptosis	0.142857142857143	0.87122347006	13
Calcium signaling pathway	0.120879120879121	0.876483852454	22
Inositol phosphate metabolism	0.157894736842105	0.876483852454	9
GnRH signaling pathway	0.13953488372093	0.876483852454	12
VEGF signaling pathway	0.155172413793103	0.876483852454	9
Long-term depression	0.152542372881356	0.891394342599	9
Chagas disease (American trypanosomiasis)	0.12962962962963	0.900604747651	14
Leishmaniasis	0.142857142857143	0.936337020737	9
Amphetamine addiction	0.138461538461538	0.936337020737	9
