# Supplementary material for: miR-615 facilitates porcine epidemic diarrhea virus replication by targeting IRAK1 to inhibit type III interferon expression
Source: Front Microbiol. 2022 Dec 1;13:1071394. doi: 10.3389/fmicb.2022.1071394 (PMC9832332; doi:10.3389/fmicb.2022.1071394)
Supplement: Supplementary file 8 [file Table_8.XLSX]

## Sheet: Sheet1
MC	miR-615	miR-671-5p	miR-708-5p
1.01	5.27	0.11	0.57
1.197	4.8	0.24	0.43
1.154	4.32	0.25	0.4
