# Supplementary material for: miR-615 facilitates porcine epidemic diarrhea virus replication by targeting IRAK1 to inhibit type III interferon expression
Source: Front Microbiol. 2022 Dec 1;13:1071394. doi: 10.3389/fmicb.2022.1071394 (PMC9832332; doi:10.3389/fmicb.2022.1071394)
Supplement: Supplementary file 9 [file Table_9.XLSX]

## Sheet: Sheet1
Fig 2A	MC	miR-615
	1.08	5.34
	1.01	5.15
	1.06	6.9
Fig 2B	IC	miR-615-Inhi
	1.01	0.37
	1.01	0.48
	1.01	0.26
Fig. 2C	MC	miR-615
	1.01	5.83
	1.06	7.78
	1.01	6.83
Fig. 2D	IC	miR-615-Inhi
	1.01	0.27
	1.01	0.14
	1	0.21
