# Supplementary material for: miR-615 facilitates porcine epidemic diarrhea virus replication by targeting IRAK1 to inhibit type III interferon expression
Source: Front Microbiol. 2022 Dec 1;13:1071394. doi: 10.3389/fmicb.2022.1071394 (PMC9832332; doi:10.3389/fmicb.2022.1071394)
Supplement: Supplementary file 10 [file Table_10.XLSX]

## Sheet: Sheet1
Fig. 3A	MC	1.003	1.12	1.01
	MC+poly(I:C)	38.29	42.73	35.75
	miR-615	0.72	0.74	0.68
	miR-615+poly(I:C)	8.66	9.52	13.49
Fig. 3B	MC	1.01	1.09	1.16
	MC+poly(I:C)	134.29	124.73	145.754
	miR-615	0.52	0.46	0.51
	miR-615+poly(I:C)	16.66	17.52	21.49
Fig. 3C	MC	1.1	1.04	1.16
	MC+poly(I:C)	5.29	4.73	5.75
	miR-615	0.92	0.74	0.78
	miR-615+poly(I:C)	2.66	3.52	2.49
Fig. 3D	MC	1.01	1.09	1.26
	MC+poly(I:C)	48.29	57.73	53.75
	miR-615	0.69	0.87	0.98
	miR-615+poly(I:C)	14.66	25.52	16.49
