# Supplementary material for: miR-615 facilitates porcine epidemic diarrhea virus replication by targeting IRAK1 to inhibit type III interferon expression
Source: Front Microbiol. 2022 Dec 1;13:1071394. doi: 10.3389/fmicb.2022.1071394 (PMC9832332; doi:10.3389/fmicb.2022.1071394)
Supplement: Supplementary file 11 [file Table_11.XLSX]

## Sheet: Sheet1
Fig. 4A	MC	MC+poly(I:C)	miR-615	miR-615+poly(I:C)
	1.2	6.1	0.77	1.91
	1.15	5.47	0.66	1.23
	1.02	6.27	0.91	1.17
Fig. 4B	IC	IC+poly(I:C)	miR-615 inhi	miR-615 inhi+poly(I:C)
	1.5	5.1	3.1	10.99
	1.25	6.47	2.47	11.21
	1	6.14	2.14	12.16
Fig. 4C	MC	MC+poly(I:C)	miR-615	miR-615+poly(I:C)
	1.1	4.61	0.56	2.21
	1.05	5.33	0.62	2.5
	1.03	4.89	0.58	2.18
Fig. 4D	IC	IC+poly(I:C)	miR-615 inhi	miR-615 inhi+poly(I:C)
	1.23	4.92	1.89	7.85
	0.77	4.68	2.05	7.2
	1.13	5.34	2.32	8.3
